# Supplementary material for: Insight into metabolic pathways of the potential biofuel producer, Paenibacillus polymyxa ICGEB2008
Source: Biotechnol Biofuels. 2015 Sep 25;8:159. doi: 10.1186/s13068-015-0338-4 (PMC4583153; doi:10.1186/s13068-015-0338-4)
Supplement: Supplementary file 2 — Additional file 2: List of all reactions contained in the network and the corresponding enzyme accession numbers. [file 13068_2015_338_MOESM2_ESM.xls]

## Sheet: Sheet1
	Reaction Name	Substrates	Reversibility	Products	Enzyme Name	Enzyme ID	Comment
1	RXN-11032	1.0 NADH + 1.0 DIACETYL + 1.0 PROTON	->	1.0 CPD-255 + 1.0 NAD	(S)-acetoin reductase	WP_017427806.1	NCBI
2	RXN-11708	1.0 DIHYDROXYACETONE + 1.0 NADH + 1.0 PROTON	->	1.0 GLYCEROL + 1.0 NAD	1,3-dihydroxyacetone/glyceraldehyde reductase	KKD54994.1	NCBI
3	1PFRUCTPHOSN-RXN	1.0 ATP + 1.0 FRU1P	->	1.0 FRUCTOSE-16-DIPHOSPHATE + 1.0 ADP + 1.0 PROTON	1-Phosphofructokinase	WP_017427150.1	NCBI
4	3PGAREARR-RXN	1.0 G3P	<>	1.0 2-PG	2,3-bisphosphoglycerate mutase	WP_016822688.1	NCBI
5	RR-BUTANEDIOL-DEHYDROGENASE-RXN	1.0 NAD + 1.0 BUTANEDIOL	<>	1.0 CPD-10353 + 1.0 NADH + 1.0 PROTON	2,3-butanediol dehydrogenase	WP_016821825.1	NCBI
6	2OXOGLUTARATEDEH-RXN	1.0 CO-A + 1.0 2-KETOGLUTARATE + 1.0 NAD	->	1.0 NADH + 1.0 SUC-COA + 1.0 CARBON-DIOXIDE	2-oxoglutarate dehydrogenase complex	WP_016820587.1	NCBI
7	RXN-12566	1.0 S-3-HYDROXYBUTANOYL-COA	->	1.0 WATER + 1.0 CROTONYL-COA	3-hydroxybutyryl-CoA dehydratase	WP_016821481.1	NCBI
8	3-HYDROXYBUTYRYL-COA-DEHYDROGENASE-RXN	1.0 S-3-HYDROXYBUTANOYL-COA + 1.0 NAD	<>	1.0 ACETOACETYL-COA + 1.0 NADH + 1.0 PROTON	3-hydroxybutyryl-CoA dehydrogenase	WP_013371631.1	NCBI
9	6PFRUCTPHOS-RXN	1.0 FRUCTOSE-6P + 1.0 ATP	->	1.0 FRUCTOSE-16-DIPHOSPHATE + 1.0 ADP + 1.0 PROTON	6-phosphofructokinase	WP_016819724.1	NCBI
10	RXN-3341	1.0 CPD-2961 + 1.0 NAD	->	1.0 RIBULOSE-5P + 1.0 NADH + 1.0 CARBON-DIOXIDE	6-phosphogluconate dehydrogenase	WP_016821053.1	NCBI
11	6PGLUCONOLACT-RXN	1.0 WATER + 1.0 D-6-P-GLUCONO-DELTA-LACTONE	<>	1.0 CPD-2961 + 1.0 PROTON	6-phosphogluconolactonase	WP_017428078.1	NCBI
12	ACETALD-DEHYDROG-RXN	1.0 CO-A + 1.0 NAD + 1.0 ACETALD	<>	1.0 NADH + 1.0 ACETYL-COA + 1.0 PROTON	acetaldehyde dehydrogenase	WP_017427486.1	NCBI
13	ACETATEKIN-RXN	1.0 ATP + 1.0 ACET	<>	1.0 ACETYL-P + 1.0 ADP	acetate kinase	WP_013371630.1	NCBI
14	ACETOACETATE-DECARBOXYLASE-RXN	1.0 3-KETOBUTYRATE + 1.0 PROTON	->	1.0 ACETONE + 1.0 CARBON-DIOXIDE	acetoacetate decarboxylase	WP_017426489.1	NCBI
15	ACETOACETYL-COA-TRANSFER-RXN	1.0 3-KETOBUTYRATE + 1.0 ACETYL-COA	<>	1.0 ACETOACETYL-COA + 1.0 ACET	acetoacetyl coa transferase	WP_017426490.1	NCBI
16	ACETOLACTATE-DECARBOXYLASE-RXN	1.0 PROTON + 1.0 2-ACETO-LACTATE	->	1.0 CPD-10353 + 1.0 CARBON-DIOXIDE	acetolactate decarboxylase	WP_016821069.1	NCBI
17	ACETOLACTSYN-RXN	2.0 PYRUVATE + 1.0 PROTON	<>	1.0 CARBON-DIOXIDE + 1.0 2-ACETO-LACTATE	acetolactate synthase	WP_013370079.1	NCBI
18	ACETYL-COA-ACETYLTRANSFER-RXN	2.0 ACETYL-COA	<>	1.0 CO-A + 1.0 ACETOACETYL-COA	Acetyl-coa acetyltransferase	WP_017426490.1	NCBI
19	ACONITATEDEHYDR-RXN	1.0 CIT	<>	1.0 WATER + 1.0 CIS-ACONITATE	Aconitase	WP_016819329.1	NCBI
20	ACONITATEHYDR-RXN	1.0 WATER + 1.0 CIS-ACONITATE	<>	1.0 THREO-DS-ISO-CITRATE	aconitase	WP_016819329.1	NCBI
21	ADENYL-KIN-RXN	1.0 AMP + 1.0 ATP	<>	2.0 ADP	adenylate kinase	WP_017427895.1	NCBI
22	ALCOHOL-DEHYDROG-RXN	1.0 ETOH + 1.0 NAD	<>	1.0 NADH + 1.0 PROTON + 1.0 ACETALD	alcohol dehydrogenase	WP_017427486.1	NCBI
23	BUTANAL-DEHYDROGENASE-RXN-(NAD)	1.0 CO-A + 1.0 BUTANAL + 1.0 NAD	<>	1.0 BUTYRYL-COA + 1.0 NADH + 1.0 PROTON	butanal dehydrogenase	WP_016819065.1	NCBI
24	ENZRXN-161-RXN	1.0 BUTANOL + 1.0 NAD	<>	1.0 NADH + 1.0 BUTANAL + 1.0 PROTON	butanol dehydrogenase	WP_016819065.1	NCBI
25	2.8.3.9-RXN	1.0 BUTYRYL-COA + 1.0 3-KETOBUTYRATE	<>	1.0 ACETOACETYL-COA + 1.0 BUTYRIC_ACID	butyrate--acetoacetate CoA-transferase	WP_016821214.1	NCBI
26	BUTYRYL-COA-DEHYDROGENASE-RXN	1.0 NADH + 1.0 CROTONYL-COA + 1.0 PROTON	->	1.0 BUTYRYL-COA + 1.0 NAD	Butyryl-coa dehydrogenase	fig|6666666.25310.peg.1020	RAST Annotation*(Sequence reported in supplementary information)
27	RXN0-5224	1.0 HCO3 + 1.0 PROTON	<>	1.0 WATER + 1.0 CARBON-DIOXIDE	carbonic anhydrase	WP_016822107.1	NCBI
28	CELLOBIOSE-PHOSPHORYLASE-RXN	1.0 Pi + 1.0 CELLOBIOSE	->	1.0 GLC-1-P + 1.0 GLC	Cellobiose-phosphorylase	KKD55375.1	NCBI
29	CITSYN-RXN	1.0 WATER + 1.0 OXALACETIC_ACID + 1.0 ACETYL-COA	<>	1.0 CO-A + 1.0 PROTON + 1.0 CIT	Citrate synthase	WP_017425910.1	NCBI
30	GLUCOSE-6-PHOSPHATE-1-EPIMERASE-RXN	1.0 ALPHA-GLC-6-P	<>	1.0 GLC-6-P	D-glucose 6-phosphate 1-epimerase	KKD56081.1	NCBI
31	GLYCERALDEHYDE-DEHYDRO-RXN	1.0 WATER + 1.0 GLYCERALD + 1.0 NAD	->	1.0 NADH + 1.0 GLYCERATE + 2.0 PROTON	D-glyceraldehyde dehydrogenase	WP_017427870.1	NCBI
32	GLYCERONE-KINASE-RXN	1.0 DIHYDROXYACETONE + 1.0 ATP	<>	1.0 DIHYDROXY-ACETONE-PHOSPHATE + 1.0 ADP + 1.0 PROTON	dihydroxyacetone kinase	fig|6666666.25310.peg.4817	NCBI
33	XYLULOKIN-RXN	1.0 D-XYLULOSE + 1.0 ATP	<>	1.0 XYLULOSE-5-PHOSPHATE + 1.0 ADP + 1.0 PROTON	D-xyulokinase	WP_017425973.1	NCBI
34	2PGADEHYDRAT-RXN	1.0 2-PG	<>	1.0 WATER + 1.0 PHOSPHO-ENOL-PYRUVATE	enolase	WP_013368821.1	NCBI
35	FHL-RXN	FORMATE + PROTON	->	CARBON-DIOXIDE	Formate Hydrogen Lyase	WP_016822146.1	NCBI
36	F16BDEPHOS-RXN	1.0 WATER + 1.0 FRUCTOSE-16-DIPHOSPHATE	->	1.0 FRUCTOSE-6P + 1.0 Pi	Fructose 1,6 bisphosphatase	WP_017428486.1	NCBI
37	FRUCTOSE-6-PHOSPHATE-PHOSPHOKETOLASE-RXN	1.0 FRUCTOSE-6P + 1.0 Pi	->	1.0 WATER + 1.0 ACETYL-P + 1.0 ERYTHROSE-4P	fructose-6-phosphate phosphoketolase	WP_017427864.1	NCBI
38	F16ALDOLASE-RXN	1.0 FRUCTOSE-16-DIPHOSPHATE	<>	1.0 DIHYDROXY-ACETONE-PHOSPHATE + 1.0 GAP	Fructose-bisphosphate aldolase	WP_016818574.1	NCBI
39	RXN-8631	1.0 FRU1P	<>	1.0 GLYCERALD + 1.0 DIHYDROXY-ACETONE-PHOSPHATE	fructose-bisphosphate aldolase	WP_016818574.1	NCBI
40	FUMHYDR-RXN	1.0 MAL	<>	1.0 WATER + 1.0 FUM	Fumarase	WP_016821686.1	NCBI
41	GLUCOKIN-RXN	1.0 GLC + 1.0 ATP	<>	1.0 ADP + 1.0 PROTON + 1.0 GLC-6-P	Glucokinase	WP_017427875.1	NCBI
42	GLU6PDEHYDROG-RXN	1.0 GLC-6-P + 1.0 NAD	<>	1.0 NADH + 1.0 D-6-P-GLUCONO-DELTA-LACTONE + 1.0 PROTON	Glucose-6-phosphate 1-dehydrogenase	WP_017428659.1	NCBI
43	GLUCISOM-RXN	1.0 GLC	<>	1.0 BETA-D-FRUCTOSE	Glucose-6-phosphate isomerase	WP_013369975.1	NCBI
44	RXN-6182	1.0 ALPHA-GLC-6-P	<>	1.0 FRUCTOSE-6P	glucose-6-phosphate isomerase	WP_013369975.1	NCBI
45	GAPOXNPHOSPHN-RXN	1.0 Pi + 1.0 NAD + 1.0 GAP	<>	1.0 DPG + 1.0 NADH + 1.0 PROTON	Glyceraldehyde-3-phosphate dehydrogenase	WP_017427870.1	NCBI
46	RXN-3443	1.0 WATER + 1.0 NAD + 1.0 GAP	->	1.0 G3P + 1.0 NADH + 2.0 PROTON	glyceraldehyde-3-phosphate dehydrogenase	WP_017427870.1	NCBI
47	GLYCDEH-RXN	1.0 GLYCEROL + 1.0 NAD	<>	1.0 DIHYDROXYACETONE + 1.0 NADH + 1.0 PROTON	glycerol dehydrogenase	WP_017427026.1	NCBI
48	GLYCEROL-KIN-RXN	1.0 GLYCEROL + 1.0 ATP	<>	1.0 GLYCEROL-3P + 1.0 ADP + 1.0 PROTON	glycerol kinase	WP_017427245.1	NCBI
49	GLYC3PDEHYDROGBIOSYN-RXN	1.0 NADH + 1.0 DIHYDROXY-ACETONE-PHOSPHATE + 1.0 PROTON	->	1.0 GLYCEROL-3P + 1.0 NAD	glycerol-3-phosphate dehydrogenase	KKD53769.1	NCBI
50	ISOCITDEH-RXN	1.0 THREO-DS-ISO-CITRATE + 1.0 NAD	<>	1.0 NADH + 1.0 2-KETOGLUTARATE + 1.0 CARBON-DIOXIDE	isocitrate dehydrogenase	WP_016819629.1	NCBI
51	MALATE-DEH-RXN	1.0 MAL + 1.0 NAD	<>	1.0 NADH + 1.0 OXALACETIC_ACID + 1.0 PROTON	malate dehydrogenase	WP_016819630.1	RAST Annotation*(Sequence reported in supplementary information)
52	1.1.1.39-RXN	1.0 MAL + 1.0 NAD	->	1.0 NADH + 1.0 PYRUVATE + 1.0 CARBON-DIOXIDE	malic enzyme	WP_017426581.1	NCBI
53	RXN0-4281	1.0 NADH + 1.0 METHYL-GLYOXAL + 1.0 PROTON	<>	1.0 ACETOL + 1.0 NAD	methylglyoxal reductase	WP_016821575.1	NCBI
54	METHGLYSYN-RXN	1.0 DIHYDROXY-ACETONE-PHOSPHATE	<>	1.0 Pi + 1.0 METHYL-GLYOXAL	methylglyoxal synthase	WP_013371648.1	NCBI
55	PEPCARBOX-RXN	1.0 Pi + 1.0 OXALACETIC_ACID	<>	1.0 PHOSPHO-ENOL-PYRUVATE + 1.0 HCO3	phosphoenolpyruvate carboxylase	WP_017427768.1	NCBI
56	PEPSYNTH-RXN	1.0 WATER + 1.0 PYRUVATE + 1.0 ATP	->	1.0 AMP + 1.0 PHOSPHO-ENOL-PYRUVATE + 1.0 Pi + 2.0 PROTON	phosphoenolpyruvate synthetase	WP_017426742.1	NCBI
57	PHOSPHOGLUCMUT-RXN	1.0 GLC-1-P	<>	1.0 ALPHA-GLC-6-P	phosphoglucomutase	WP_017427130.1	NCBI
58	GLY3KIN-RXN	1.0 GLYCERATE + 1.0 ATP	<>	1.0 G3P + 1.0 ADP + 1.0 PROTON	phosphoglycerate kinase	KKD53797.1	NCBI
59	PHOSGLYPHOS-RXN	1.0 G3P + 1.0 ATP	<>	1.0 DPG + 1.0 ADP	phosphoglycerate kinase	WP_016820125.1	NCBI
60	PHOSPHOKETOLASE-RXN	1.0 XYLULOSE-5-PHOSPHATE + 1.0 Pi	->	1.0 WATER + 1.0 ACETYL-P + 1.0 GAP	phosphoketolase	WP_017427864.1	NCBI
61	INORGPYROPHOSPHATE-RXN	1.0 WATER + 1.0 PPI	->	2.0 Pi + 1.0 PROTON	pyrophosphatase	WP_017427885.1	NCBI
62	RXN-6161	1.0 PYRUVATE + 1.0 PROTON	->	1.0 CARBON-DIOXIDE + 1.0 ACETALD	Pyruvate decarboxylase	WP_013370079.1	NCBI
63	PYRUVFORMLY-RXN	1.0 FORMATE + 1.0 ACETYL-COA	<>	1.0 CO-A + 1.0 PYRUVATE	pyruvate formate lyase	WP_016822311.1	NCBI
64	PEPDEPHOS-RXN	1.0 PHOSPHO-ENOL-PYRUVATE + 1.0 ADP + 1.0 PROTON	->	1.0 PYRUVATE + 1.0 ATP	pyruvate kinase	WP_016819620.1	NCBI
65	PYRUFLAVREDUCT-RXN	1.0 CO-A + 1.0 PYRUVATE + 1.0 NAD	<>	1.0 NADH + 1.0 ACETYL-COA + 1.0 CARBON-DIOXIDE	pyruvate:ferredoxin oxidoreductase	WP_016822317.1	NCBI
66	RIB5PISOM-RXN	1.0 RIBOSE-5P	<>	1.0 RIBULOSE-5P	ribose-5-phosphate isomerase	WP_017426504.1	NCBI
67	RIBULP3EPIM-RXN	1.0 RIBULOSE-5P	<>	1.0 XYLULOSE-5-PHOSPHATE	ribulose phosphate 3-epimerase	WP_016822345.1	NCBI
68	SUCC-FUM-OXRED-RXN	1.0 SUC + 1.0 NAD	<>	1.0 NADH + 1.0 FUM + 1.0 PROTON	Succinate dehydrogenase	WP_013372870.1	NCBI
69	SUCCCOASYN-RXN	1.0 CO-A + 1.0 SUC + 1.0 ATP	<>	1.0 Pi + 1.0 SUC-COA + 1.0 ADP	succinyl-CoA synthetase	KKD53240.1	NCBI
70	TRANSALDOL-RXN	1.0 D-SEDOHEPTULOSE-7-P + 1.0 GAP	<>	1.0 FRUCTOSE-6P + 1.0 ERYTHROSE-4P	transaldolase	WP_013370592.1	NCBI
71	1TRANSKETO-RXN	1.0 D-SEDOHEPTULOSE-7-P + 1.0 GAP	<>	1.0 XYLULOSE-5-PHOSPHATE + 1.0 RIBOSE-5P	Transketolase	WP_017426557.1	NCBI
72	2TRANSKETO-RXN	1.0 XYLULOSE-5-PHOSPHATE + 1.0 ERYTHROSE-4P	<>	1.0 FRUCTOSE-6P + 1.0 GAP	transketolase	WP_017426557.1	NCBI
73	TRIOSEPISOMERIZATION-RXN	1.0 GAP	<>	1.0 DIHYDROXY-ACETONE-PHOSPHATE	triose isomerase	WP_013308264.1	NCBI
74	XYLISOM-RXN	1.0 XYLOSE	<>	1.0 D-XYLULOSE	xylose isomerase	WP_016822316.1	NCBI
	Lipid Batch Reactions
75	LIPID-Batch	6.0 NADH + 3.0 ATP + 1.0 GLYCEROL-3P + 3.0 HCO3 + 6.0 PROTON + 6.0 ACETYL-COA + 18.0 FAElongation	->	6.0 NAD + 3.0 ADP + 3.0 CARBON-DIOXIDE + 2.0 WATER + 6.0 CO-A + 4.0 Pi + 1.0 LIPID
76	Peptidoglycan-Batch	1.0 NADH + 3.0 ATP + 1.0 GLN + 1.0 FRUCTOSE-6P + 1.0 PHOSPHO-ENOL-PYRUVATE + 11.0 DELTA3-ISOPENTENYL-PP + 1.0 WATER + 1.0 ACETYL-COA + 1.0 L-ALPHA-ALANINE	->	1.0 NAD + 2.0 ADP + 11.0 PPI + 2.0 PROTON + 1.0 PEPTIDOGLYCAN + 1.0 CO-A + 1.0 AMP + 4.0 Pi
77	FAInitiation	1.0 FAInit + 1.0 ACETYL-COA + 1.0 HCO3 + 1.0 ATP	->	1.0 CO-A + 1.0 Pi + 1.0 FAPart + 1.0 ADP
78	FAInitiReaction	1.0 MALONYL-ACP	<>	1.0 FAPart
79	FattyAcidElongation	2.0 NADH + 1.0 FAPart + 2.0 PROTON	->	1.0 WATER + 1.0 FAInit + 1.0 CARBON-DIOXIDE + 2.0 NAD + 1.0 FAElongation
80	Biomass_PeptidoGlycan	1.0 PEPTIDOGLYCAN + 4.0 PROTON	->	1.0 Biomass_Peptiodoglycan
	Nucleotide Biosynthesis Batch Reactions
81	CTP-Batch	1.0 WATER + 1.0 UTP + 1.0 GLN + 1.0 ATP	->	1.0 GLT + 1.0 Pi + 1.0 CTP + 1.0 ADP + 2.0 PROTON
82	DUTP-Batch	1.0 WATER + 1.0 DCTP	->	1.0 DUTP + 1.0 AMMONIA
83	IMP-Batch	1.0 FORMATE + 1.0 PRPP + 2.0 GLN + 1.0 10-FORMYL-THF + 1.0 HCO3 + 1.0 WATER + 1.0 GLY + 1.0 L-ASPARTATE + 6.0 ATP	->	1.0 FUM + 6.0 ADP + 1.0 PPI + 7.0 PROTON + 1.0 IMP + 1.0 THF + 6.0 Pi + 2.0 GLT
84	GTP-Batch	1.0 WATER + 1.0 IMP + 3.0 ATP + 1.0 NAD + 1.0 AMMONIA	->	1.0 NADH + 2.0 ADP + 1.0 PPI + 2.0 PROTON + 1.0 GTP + 1.0 AMP
85	ATP-Batch	1.0 L-ASPARTATE + 2.0 ATP + 1.0 IMP	->	1.0 Pi + 1.0 FUM + 3.0 ADP + 2.0 PROTON
86	DATP-Batch	1.0 NADH + 1.0 ATP + 1.0 PROTON	->	1.0 WATER + 1.0 DATP + 1.0 NAD
87	DGTP-Batch	1.0 GTP + 1.0 NADH + 1.0 PROTON	->	1.0 WATER + 1.0 DGTP + 1.0 NAD
88	DCTP-Batch	1.0 NADH + 1.0 CTP + 1.0 PROTON	->	1.0 WATER + 1.0 NAD + 1.0 DCTP
89	NucleotideComposition	0.128903056245 GTP + 0.116255949352 DGTP + 0.103608842459 CTP + 0.133744050648 TTP + 0.133744050648 DATP + 1.0 PROTON + 1.0 WATER + 0.130542277523 UTP + 0.136945823773 ATP + 0.116255949352 DCTP	->	1.0 PPI + 1.0 NUCCOMPUNIT
	Amino Acid Batch Biosynthesis Reactions
90	ARG-Batch	1.0 L-ASPARTATE + 1.0 NADH + 4.0 ATP + 1.0 GLN + 1.0 HCO3 + 2.0 WATER + 1.0 ACETYL-COA + 1.0 GLT	->	3.0 Pi + 1.0 NAD + 3.0 ADP + 1.0 PPI + 4.0 PROTON + 1.0 2-KETOGLUTARATE + 1.0 ARG + 1.0 CO-A + 1.0 AMP + 1.0 FUM + 1.0 ACET
91	MET-Batch	6.0 NADH + 3.0 ATP + 1.0 OXALACETIC_ACID + 1.0 SULFATE + 5.0 PROTON + 1.0 5-METHYL-THF + 1.0 ACETYL-COA + 1.0 GLT	->	1.0 3-5-ADP + 6.0 NAD + 2.0 ADP + 1.0 PPI + 1.0 2-KETOGLUTARATE + 3.0 WATER + 1.0 MET + 1.0 CO-A + 1.0 THF + 1.0 Pi + 1.0 ACET
92	ASN-Batch	1.0 WATER + 1.0 L-ASPARTATE + 1.0 GLN + 1.0 ATP	->	1.0 AMP + 1.0 PPI + 1.0 GLT + 1.0 ASN + 1.0 PROTON
93	LEU-Batch	1.0 GLT + 2.0 PYRUVATE + 1.0 ACETYL-COA + 1.0 PROTON	->	1.0 CO-A + 1.0 2-KETOGLUTARATE + 2.0 CARBON-DIOXIDE + 1.0 LEU
94	CYS-Batch	1.0 G3P + 3.0 NADH + 2.0 ATP + 1.0 SULFATE + 2.0 PROTON + 1.0 ACETYL-COA + 1.0 GLT	->	1.0 CYS + 1.0 3-5-ADP + 3.0 NAD + 1.0 ADP + 1.0 PPI + 1.0 2-KETOGLUTARATE + 2.0 WATER + 1.0 CO-A + 1.0 Pi + 1.0 ACET
95	ILE-Batch	3.0 NADH + 1.0 OXALACETIC_ACID + 1.0 PYRUVATE + 2.0 PROTON + 2.0 ATP + 2.0 GLT	->	1.0 ILE + 3.0 NAD + 2.0 ADP + 2.0 2-KETOGLUTARATE + 1.0 CARBON-DIOXIDE + 2.0 Pi + 1.0 AMMONIA
96	L-ALPHA-ALANINE-Batch	1.0 GLT + 1.0 PYRUVATE	->	1.0 L-ALPHA-ALANINE + 1.0 2-KETOGLUTARATE
97	L-ASPARTATE-Batch	1.0 GLT + 1.0 OXALACETIC_ACID	->	1.0 L-ASPARTATE + 1.0 2-KETOGLUTARATE
98	PHE-Batch	1.0 NADH + 2.0 PHOSPHO-ENOL-PYRUVATE + 1.0 ERYTHROSE-4P + 1.0 PROTON + 1.0 ATP + 1.0 GLT	->	1.0 NAD + 1.0 ADP + 1.0 PHE + 1.0 2-KETOGLUTARATE + 1.0 WATER + 1.0 CARBON-DIOXIDE + 4.0 Pi
99	TRP-Batch	1.0 NADH + 1.0 SER + 1.0 GLN + 2.0 PHOSPHO-ENOL-PYRUVATE + 1.0 ERYTHROSE-4P + 1.0 ATP + 1.0 PRPP	->	1.0 NAD + 1.0 ADP + 1.0 PPI + 1.0 PYRUVATE + 1.0 CARBON-DIOXIDE + 1.0 GAP + 2.0 WATER + 1.0 TRP + 4.0 Pi + 1.0 GLT
100	SER-Batch	1.0 WATER + 1.0 G3P + 1.0 GLT + 1.0 NAD	->	1.0 NADH + 1.0 Pi + 1.0 2-KETOGLUTARATE + 1.0 PROTON + 1.0 SER
101	UTP-Batch	1.0 L-ASPARTATE + 1.0 PRPP + 1.0 GLN + 1.0 NAD + 1.0 HCO3 + 4.0 ATP	->	1.0 NADH + 4.0 ADP + 1.0 PPI + 1.0 CARBON-DIOXIDE + 1.0 UTP + 2.0 PROTON + 2.0 Pi + 1.0 GLT
102	GLN-Batch	1.0 GLT + 1.0 AMMONIA + 1.0 ATP	->	1.0 Pi + 1.0 GLN + 1.0 ADP
103	LYS-Batch	1.0 L-ASPARTATE + 2.0 NADH + 1.0 SUC-COA + 1.0 PYRUVATE + 2.0 PROTON + 1.0 ATP + 1.0 GLT	->	1.0 SUC + 2.0 NAD + 1.0 ADP + 1.0 LYS + 1.0 CARBON-DIOXIDE + 1.0 2-KETOGLUTARATE + 1.0 CO-A + 1.0 Pi
104	TTP-Batch	1.0 WATER + 1.0 METHYLENE-THF + 1.0 NADH + 2.0 ATP + 1.0 DUTP	->	1.0 THF + 1.0 PPI + 1.0 TTP + 2.0 ADP + 1.0 NAD
105	TYR-Batch	1.0 GLT + 2.0 PHOSPHO-ENOL-PYRUVATE + 1.0 ERYTHROSE-4P + 1.0 ATP	->	1.0 TYR + 4.0 Pi + 1.0 2-KETOGLUTARATE + 1.0 ADP + 1.0 CARBON-DIOXIDE
106	VAL-Batch	1.0 GLT + 1.0 NADH + 2.0 PYRUVATE + 2.0 PROTON	->	1.0 WATER + 1.0 2-KETOGLUTARATE + 1.0 CARBON-DIOXIDE + 1.0 NAD + 1.0 VAL
107	GLT-Batch	1.0 NADH + 1.0 2-KETOGLUTARATE + 2.0 PROTON + 1.0 AMMONIA	->	1.0 WATER + 1.0 GLT + 1.0 NAD
108	PRO-Batch	2.0 NADH + 1.0 GLT + 1.0 ATP + 2.0 PROTON	->	1.0 WATER + 1.0 PRO + 1.0 Pi + 1.0 ADP + 2.0 NAD
109	GLY-Batch	1.0 NADH + 1.0 SER + 1.0 CARBON-DIOXIDE + 1.0 PROTON + 1.0 AMMONIA	<>	1.0 WATER + 2.0 GLY + 1.0 NAD
110	HIS-Batch	3.0 WATER + 1.0 GLN + 1.0 PRPP + 1.0 ATP + 2.0 NAD	->	2.0 NADH + 2.0 PPI + 1.0 2-KETOGLUTARATE + 1.0 HIS + 5.0 PROTON + 1.0 Pi + 1.0 AICAR
111	THR-Batch	2.0 NADH + 1.0 OXALACETIC_ACID + 1.0 PROTON + 1.0 WATER + 2.0 ATP + 1.0 GLT	->	2.0 Pi + 1.0 2-KETOGLUTARATE + 2.0 ADP + 2.0 NAD + 1.0 THR
112	Protein_Production	0.00774944715482 CYS + 0.0509454970644 L-ASPARTATE + 0.0230572880967 HIS + 0.0640549836705 SER + 0.0424442425013 GLN + 0.0534384953927 LYS + 0.0403097793892 PHE + 0.039876807796 PRO + 0.0557633915695 THR + 0.0154244579326 PROTON + 0.0714055759049 VAL + 0.0727206185663 GLY + 0.0669493181318 ILE + 0.100597662077 LEU + 0.0495522962072 ARG + 0.0123173594936 TRP + 0.0790768648639 L-ALPHA-ALANINE + 0.0…	->	1.0 PROTEIN
	Importers and Exporters
113	R_TCE_ACETimp	1.0 PROTON + 1.0 ACET	->	1.0 ExtPROTON + 2.0 CarbonOutput
114	R_TCE_ACET	1.0 PROTON + 1.0 ACET	<>	1.0 ExtPROTON + 2.0 CarbonOutput
115	R_TCE_ACETONE	1.0 ACETONE	->
116	R_TCE_BiomassCarbOutput	1.0 CarbonOutput	->
117	R_TCE_BUTANEDIOL	1.0 BUTANEDIOL	->	4.0 CarbonOutput
118	R_TCE_BUTANOL	1.0 BUTANOL	->	4.0 CarbonOutput
119	R_TCE_BUTYRIC_ACID	1.0 BUTYRIC_ACID + 1.0 PROTON	->	1.0 ExtPROTON + 4.0 CarbonOutput
120	R_TCE_CARBON-DIOXIDE	1.0 CARBON-DIOXIDE	->	1.0 CarbonOutput
121	R_TCE_ETOH	1.0 ETOH	->	2.0 CarbonOutput
122	R_TCE_FORMATE	1.0 FORMATE + 1.0 PROTON	->	1.0 ExtPROTON + 1.0 CarbonOutput
123	R_TCE_L-LACTATE	1.0 L-LACTATE + 1.0 PROTON	->	1.0 ExtPROTON + 3.0 CarbonOutput
124	R_TCE_NITRITE	1.0 NITRITE + 1.0 PROTON	<>	1.0 ExtPROTON
125	R_TCE_PROPANE-1-2-DIOL	1.0 PROPANE-1-2-DIOL	->	3.0 CarbonOutput
126	R_TCE_PROTONEFF	1.0 ExtPROTON	<>
127	R_TEC_AMMONIA		<>	1.0 AMMONIA
128	R_TEC_CARBONUPtake		->	1.0 CarbonUptake
129	R_TEC_CELLOBIOSE	12.0 CarbonUptake	->	1.0 CELLOBIOSE
130	R_TEC_GLC	6.0 CarbonUptake	->	1.0 GLC
131	R_TEC_GLYCEROL	3.0 CarbonUptake	->	1.0 GLYCEROL
132	R_TEC_NITRATE	1.0 ExtPROTON	->	1.0 NITRATE + 1.0 PROTON
133	R_TEC_Pi	2.0 ExtPROTON	->	1.0 Pi + 2.0 PROTON
134	R_TEC_SULFATE	2.0 ExtPROTON	->	1.0 SULFATE + 2.0 PROTON
135	R_TEC_WATER		<>	1.0 WATER
136	R_TEC_XYLOSE	5.0 CarbonUptake	->	1.0 XYLOSE
	Additional reactions for functionality
137	FORMATETHFLIG-RXN	1.0 FORMATE + 1.0 ATP + 1.0 THF	->	1.0 10-FORMYL-THF + 1.0 Pi + 1.0 ADP
138	FRUCTOKINASE-RXN	1.0 BETA-D-FRUCTOSE + 1.0 ATP	<>	1.0 FRUCTOSE-6P + 1.0 ADP + 1.0 PROTON
139	GLYCEROL-DEHYDRATASE-RXN	1.0 GLYCEROL	->	1.0 WATER + 1.0 HYDROXYPROPANAL
140	RXN-6081	1.0 NAD + 1.0 2-ACETO-LACTATE	->	1.0 NADH + 1.0 DIACETYL + 1.0 CARBON-DIOXIDE
141	RXN-8632	1.0 PROPANE-1-2-DIOL + 1.0 NAD	<>	1.0 ACETOL + 1.0 NADH + 1.0 PROTON
142	PHOSACETYLTRANS-RXN	1.0 Pi + 1.0 ACETYL-COA	<>	1.0 CO-A + 1.0 ACETYL-P
143	NITRATE-REDUCTION-STEP1	1.0 NITRATE + 4.0 NADH + 5.0 PROTON		3.0 WATER + 1.0 AMMONIA + 4.0 NAD	Nitrate reduction to Ammonia
144	E-TransferChain	2.0 NITRATE + 6.0 Pi + 2.0 NADH + 6.0 ADP + 8.0 PROTON	->	8.0 WATER + 6.0 ATP + 2.0 NAD + 2.0 NITRITE	Electron Transfer chain using Nitrate as acceptor.
145	METHYLENE-THF-Recycling	1.0 THF + 1.0 SER	->	1.0 WATER + 1.0 GLY + 1.0 METHYLENE-THF
146	PRPP-Batch	1.0 RIBOSE-5P + 2.0 ATP	->	1.0 PRPP + 2.0 ADP + 1.0 PROTON
147	5M-THFRecharge	1.0 THF + 1.0 NADH + 1.0 SER + 1.0 PROTON	<>	1.0 WATER + 1.0 GLY + 1.0 5-METHYL-THF + 1.0 NAD
148	AICAR-RECYCLING	1.0 10-FORMYL-THF + 1.0 AICAR + 1.0 ATP + 1.0 L-ASPARTATE	->	1.0 FUM + 1.0 ADP + 2.0 PROTON + 1.0 WATER + 1.0 THF + 1.0 AMP + 1.0 Pi
149	IPP-Batch	3.0 NADH + 1.0 PYRUVATE + 2.0 ATP + 3.0 PROTON + 1.0 GAP	->	3.0 NAD + 1.0 ADP + 1.0 PPI + 1.0 DELTA3-ISOPENTENYL-PP + 1.0 CARBON-DIOXIDE + 2.0 WATER + 1.0 AMP
150	3-5-ADPRecovery	1.0 WATER + 1.0 3-5-ADP	->	1.0 AMP + 1.0 Pi
151	DLACTDEHYDROGNAD-RXN	1.0 L-LACTATE + 1.0 NAD	<>	1.0 NADH + 1.0 PYRUVATE + 1.0 PROTON
	Biomass composition
152	Biomass	0.234 SINGLE_CARBON_CELLWALL + 0.593 SINGLE_CARBON_PROTEIN + 0.082 SINGLE_CARBON_LIPID + 0.091 SINGLE_CARBON_NUCLEOTIDE	->	1.0 CarbonOutput
153	Single_Carbon_Cell_Wall	0.0135135135135 Biomass_Peptiodoglycan	->	1.0 SINGLE_CARBON_CELLWALL
154	Single_Carbon_LIPID_Unit	0.0196078431373 LIPID	->	1.0 SINGLE_CARBON_LIPID
155	Single_Carbon_NUCLEOTIDE_Unit	0.103631314521 NUCCOMPUNIT	->	1.0 SINGLE_CARBON_NUCLEOTIDE
156	Single_Carbon_PROTEIN_Unit	0.199857208987 PROTEIN	->	1.0 SINGLE_CARBON_PROTEIN
	Energy and Reductant Test reactions
157	ATPase	1.0 WATER + 1.0 ATP	->	1.0 Pi + 1.0 ADP + 1.0 PROTON
158	DEHOG	1.0 NADH + 1.0 CarbonUptake + 1.0 PROTON	<>	1.0 WATER + 1.0 CarbonOutput + 1.0 NAD
